# Supplementary material for: 19S Proteasome Subunits as Oncogenes and Prognostic Biomarkers in FLT3-Mutated Acute Myeloid Leukemia (AML)
Source: Int J Mol Sci. 2022 Nov 23;23(23):14586. doi: 10.3390/ijms232314586 (PMC9740165; doi:10.3390/ijms232314586)
Supplement: Supplementary file 1 [file ijms-23-14586-s001.zip]

Archive with 1 entries (1 files):
- ijms-1878742-supplementary.pdf
